# Supplementary material for: Biogeographical Patterns of Earwigs in Italy
Source: Insects. 2023 Feb 26;14(3):235. doi: 10.3390/insects14030235 (PMC10056290; doi:10.3390/insects14030235)
Supplement: Supplementary file 1 [file insects-14-00235-s001.zip]

Archive with 1 entries (1 files):
- insects-2175936-supplementary.xlsx
