# Supplementary material for: Biogeographical Patterns of Earwigs in Italy
Source: Insects. 2023 Feb 26;14(3):235. doi: 10.3390/insects14030235 (PMC10056290; doi:10.3390/insects14030235)
Supplement: Supplementary file 1 [file insects-14-00235-s001.zip › insects-2175936-supplementary.xlsx]

## Sheet: Table S1
		Distribution in Italy																	Distribution in adjacent areas
Species	Chorotype	1	2	3	4	5	6	7	8	9	10	11	12	13	14	15	16	17	Western Europe	Central Europe	Eastern Europe	Northern Africa
Anisolabis maritima (Bonelli in Gené, 1832)	Cosmopolitan	1	0	0	0	1	1	0	1	0	1	1	1	1	0	1	1	1	1	1	1	1
Euborellia moesta (Gené, 1837)	Mediterranean	1	0	1	1	1	1	1	1	1	1	1	1	0	0	0	1	1	1	0	1	1
Labidura riparia (Pallas, 1773)	Holarctic	1	0	1	1	1	1	1	1	1	1	1	1	1	1	1	1	1	1	1	1	1
Labia minor (Linnaeus, 1758)	Cosmpolitan	1	1	1	1	0	1	1	1	1	1	1	1	1	1	1	1	1	1	1	1	1
Anechura bipunctata (Fabricius, 1781)	Asiatic-European	0	0	1	1	0	0	0	0	0	0	1	0	0	0	0	0	0	1	1	1	0
Chelidura aptera (Megerle in Charpentier, 1825)	Endemic	0	0	0	1	1	0	0	0	0	0	0	0	0	0	0	0	0	1	1	0	0
Chelidurella acanthopygia (Gené, 1832)	European	1	1	1	1	0	0	1	1	0	0	0	0	0	0	0	0	0	1	1	1	0
Chelidurella caprai Vigna Taglianti, 1993	Endemic	0	0	0	0	0	0	0	0	0	0	0	1	1	0	0	0	0	0	0	0	0
Chelidurella fontanai Galvagni, 1996	Endemic	0	0	0	1	1	1	1	0	0	0	0	0	0	0	0	0	1	0	0	0	0
Chelidurella mutica (Krauss, 1886)	European	1	1	1	0	0	0	0	0	0	0	0	0	0	0	0	0	0	0	1	0	0
Chelidurella poggii Capra, 1982	Endemic	1	1	0	0	0	0	0	0	0	0	0	0	0	0	0	0	0	0	0	0	0
Chelidurella thaleri Harz, 1980	European	1	1	1	0	0	0	0	0	0	0	0	0	0	0	0	0	0	0	1	1	0
Chelidurella pseudovignai Kočárek & Kirstová, 2020	European	1	0	0	0	0	0	0	0	0	0	0	0	0	0	0	0	0	0	1	0	0
Chelidurella vignai Galvagni, 1995	Endemic	1	1	0	0	0	0	0	0	0	0	0	0	0	0	0	0	0	0	0	0	0
Pseudochelidura galvagnii Vigna Taglianti, 1999	Endemic	0	0	0	0	0	0	0	0	1	0	1	0	0	0	0	0	0	0	0	0	0
Pseudochelidura orsinii (Gené, 1833)	Endemic	0	0	0	0	1	1	1	1	1	1	1	1	0	0	0	0	0	0	0	0	0
Apterygida albipennis (Megerle in Charpentier, 1825)	European	1	1	1	1	0	1	1	1	1	1	1	0	1	1	0	0	1	1	1	1	0
Forficula apennina Costa, 1881	Endemic	0	0	0	0	0	0	0	0	0	0	1	0	1	0	0	0	0	0	0	0	0
Forficula auricularia Linnaeus, 1758	Asiatic-European	1	1	1	1	1	1	1	1	1	1	1	1	1	1	1	1	1	1	1	1	1
Forficula decipiens Gené, 1832	Mediterranean	1	0	1	1	1	1	1	1	1	1	1	1	1	1	1	1	1	1	1	1	0
Forficula silana Costa, 1881	Endemic	0	0	0	0	0	0	0	0	0	0	1	1	1	0	1	0	0	0	0	0	0
Guanchia obtusangula (Krauss, 1904)	E-Mediterranean	1	0	0	0	0	0	0	1	1	1	1	1	1	1	1	0	0	0	0	1	0
Guanchia pubescens (Gené, 1837)	W-Mediterranean	1	0	1	0	1	1	1	1	1	1	1	1	1	0	1	1	1	1	0	0	1
